# Supplementary material for: Virulence Factors and in-Host Selection on Phenotypes in Infectious Probiotic Yeast Isolates (Saccharomyces ‘boulardii’)
Source: J Fungi (Basel). 2021 Sep 11;7(9):746. doi: 10.3390/jof7090746 (PMC8472476; doi:10.3390/jof7090746)
Supplement: Supplementary file 1 [file jof-07-00746-s001.zip]

Archive with 1 entries (1 files):
- jof-1359670-SI.pdf
